# Supplementary material for: Genotyping by sequencing for estimating relative abundances of diatom taxa in mock communities
Source: BMC Ecol Evol. 2023 Feb 6;23:4. doi: 10.1186/s12862-023-02104-2 (PMC9903628; doi:10.1186/s12862-023-02104-2)
Supplement: Supplementary file 1 — Additional file 1: Table S1. The number of reads and clusters processed during the cluster filtering step of the msGBS pipeline. Table S2. Light microscopy counts by the diatom expert based on length, width, and fibula density. Table S3. Summary of morphometric measurements in this study compared with earlier measurements. Table S4. Light microscopy cell counts of monoclonal samples for the preparation of mixed (mock and calibration) samples. Table S5. Calculated volumes (microliters) of monoclonal samples containing the required number of cells for the preparation of mixed (mock and calibration) samples. Table S6. Estimated number of cells in calibration and mock samples based on Neubauer counts. Table S7. Expected and observed relative abundance estimates for mock samples using GBS and LM methods. [file 12862_2023_2104_MOESM1_ESM.xlsx]

## Sheet: TableS1.ClusterFiltering
Table S1. The number of reads and clusters processed during the cluster filtering step of the msGBS pipeline.
Sample	Strain	Number of reads after cluster filtering						Number of clusters in meta-reference after cluster filtering		Clusters filtered from meta-reference due to homology
		TCC13901	TCC523	TCC641	TCC852	TCC907	Total	before cluster filtering	retained after cluster filtering	jenamono1	jenamono3	jenamono4	jenamono5	jenamono6	total deleted clusters
jenamono1	TCC13901	985541	3263	3487	444	76	992811	10503	6159	2733	172	485	390	480	4260
jenamono3	TCC523	84	1659313	1809	969	92	1656013	13440	8849	12	1716	1421	1173	241	4563
jenamono4	TCC641	17162	250	1732657	2515	187	552648	24240	8863	186	169	8677	1308	190	10530
jenamono5	TCC852	891	2208	6941	1090017	4097	914143	14986	4696	900	212	5623	2278	688	9701
jenamono6	TCC907	48	449	330	43	358780	358277	14649	13274	206	0	39	20	1052	1317
Calibration sample	standaard_1	107516	152139	33806	6385	4790	304636
Calibration sample	standaard_2	118254	151826	35643	5614	5929	317266
Calibration sample	standaard_3	101571	133891	31685	5745	4658	277550
Calibration sample	standaard_4	107800	131267	28294	5599	5549	278509
Calibration sample	standaard_5	14246	21255	4769	1094	814	42178
Mock sample	ratio_1_ozan	125	948	492	111	91	1767
Mock sample	ratio_2_ozan	574	664732	27121	1181	2367	695975
Mock sample	ratio_3_ozan	83709	47972	68185	9226	3669	212761
Mock sample	ratio_4_ozan	23581	2265	30660	16178	2742	75426
Mock sample	ratio_5_ozan	23097	33822	14632	1234	2931	75716
Mock sample	ratio_6_ozan	412246	31422	14029	159	716	458572
Mock sample	ratio_7_ozan	147120	46892	9650	4181	880	208723
Mock sample	ratio_8_ozan	149798	273613	39513	392	10278	473594
Mock sample	ratio_9_ozan	868	33337	3657	254	158	38274
Mock sample	ratio_10_ozan	769	28753	1340	342	119	31323
Mock sample	ratio_11_ozan	110	552	495	189	66	1412
Mock sample	ratio_12_ozan	134440	9187	57535	236770	10426	448358
Mock sample	ratio_13_ozan	2455	13597	14530	18125	1130	49837
Mock sample	ratio_14_ozan	13488	58034	2119	425	556	74622
Mock sample	ratio_15_ozan	150399	100438	4290	231	37758	293116
Mock sample	ratio_16_ozan	12955	332792	3736	63143	132902	545528
Mock sample	ratio_17_ozan	36664	287810	27104	4794	2713	359085
Mock sample	ratio_18_ozan	289251	61444	19315	160693	1546	532249
Mock sample	ratio_19_ozan	263341	799	9747	92	239	274218
Mock sample	ratio_20_ozan	752	298206	30648	722	1596	331924
Mock sample	ratio_21_ozan	25	1014	1885	552	177	3653
Mock sample	ratio_22_ozan	5793	405384	2629	60663	50	474519
Mock sample	ratio_23_ozan	134972	46657	79520	23855	4244	289248
Mock sample	ratio_24_ozan	6871	111065	21751	11430	360	151477
Mock sample	ratio_25_ozan	86548	145982	30281	75470	2660	340941
* Monoclonal sample jeanmono2 (TCC13903) was removed from the dataset due to low number of clusters after filtering, and the data was reanalyzed.

## Sheet: TableS2.LMCounts
Table S2. Light microscopy counts by the diatom expert based on length, width, and fibula density.
Mock sample*	1																		2																		3
Strain	TCC13901			TCC13903			TCC523			TCC641			TCC852			TCC907			TCC13901			TCC13903			TCC523			TCC641			TCC852			TCC907			TCC13901			TCC13903			TCC523			TCC641			TCC852
LM_count (number of valves)	25			52			51			9			15			48			47			2			24			23			40			64			59			2			4			67			45
mock_count (number of cells)	20000			550000			250000			60000			120000			0			0			20000			550000			250000			60000			120000			120000			0			20000			550000			250000
measurements	Length	Width	Fibula/10µm	Length	Width	Fibula/10µm	Length	Width	Fibula/10µm	Length	Width	Fibula/10µm	Length	Width	Fibula/10µm	Length	Width	Fibula/10µm	Length	Width	Fibula/10µm	Length	Width	Fibula/10µm	Length	Width	Fibula/10µm	Length	Width	Fibula/10µm	Length	Width	Fibula/10µm	Length	Width	Fibula/10µm	Length	Width	Fibula/10µm	Length	Width	Fibula/10µm	Length	Width	Fibula/10µm	Length	Width	Fibula/10µm	Length
	30.3	3.2	13	39.5	2.7	14.5	8.9	3.4	16	8.6	3.4	16	13.1	2.8	16	11.2	3.5	16	21.9	3.5	14	42.8	3.2	18	9.6	4.1	19	13.8	3.5	12	9.9	3.2	18	9.2	3.4	15	20	3.2	15	41.5	3	16	9.5	3.4	18	12	4.1	13	15
	20.4	3.2	15	40.3	2.9	16.5	9.9	3.4	14	9.4	3.5	16	13.3	2.9	15	12.5	3.1	16	21.6	3.4	15	45.7	2.9	15	9.2	3.7	15	13.7	4.1	12	9.9	3.2	18	10	3.2	14	19.9	3.2	17							14	4.1	14	14.7
	20.4	3.2	16	39.5	2.7	15	7.9	3.6	18	13	4.3	12.5	14.4	3.1	17	10.2	3.3	16	21.2	3.4	16				8.6	3.5	19	13.7	3.9	13	10	3	18	10.4	3.3	16	21.5	3.5	17							13	3.8	13	9.3
	20.2	3.6	15	40.3	2.9	17.5	8.5	3.5	16	11.9	4.3	13	12.6	3.3	17	10.3	3.3	16	21.8	3.4	13				9	3.6	16	12.2	4.2	14	10.9	3.3	16	10.6	3.3	16	21.7	3.5	16							12.6	4	12	13.8
	21.6	3.5	16	20.6	2.9	17	9.7	3.4	18	14.6	4	13	11.8	3.3	15	14	3.3	14	22.3	3.4	13				8.6	3.5	18	12.3	3.5	13	10.1	3.2	18	10	3.2	15	19.2	3.3	17							12.8	3.6	11	10.2
	20.3	3.7	15	18.4	3.1	13	13	3.7	13	14.6	4	12	11.8	3.3	15	15.6	3	16	22.1	3.3	14				10.5	3.7	17	11.7	4.1	13	9.3	3.2	17	10.6	3.4	16	21.5	3.3	17										14.3
	20.3	3.7	15	18.4	3.1	15	10	3.7	14	15.5	4.2	10	10	3.2	16	10.8	3.2	16	22	3.5	14				9.9	3.5	17	12.8	4	12	10.8	3.1	15	10	3.3	16													12.3
	20.4	3.6	15	21.1	3.2	18	9.2	3.4	16	14.4	4.1	13	10	3.2	16	12.2	3.4	16	21.8	3.3	14				8.7	3.7	14	13.4	4.1	15	10.7	3.2	16	10.2	3.3	17													12.3
	20.3	3.5	16	18.3	3.1	15	9.3	3.3	18	13.7	3.9	14	10.8	3.1	18	10.5	3.2	17	21.3	3.4	14				10	3.5	14	13.2	4.1	16	11	3.3	17	10.5	3.2	15													12.1
	18.2	3.3	13	18.3	3.1	14	9.7	3.3	18				11	2.9	17	11.3	3.2	16	21.7	3.4	12				9.8	3.5	14	13.2	4.2	14	10.4	3.3	17	11.3	3.1	17													16.3
	18.3	3.8	14	40.1	3.5	13.5	9.3	3.4	16				10.4	3.3	18	12.1	3.4	16													10.2	3.2	18																14.4
	22.2	3.3	19	34.3	3.5	15	10.1	3.6	16				10.9	3.4	18	12.5	3.5	16
	22.4	3.3	17	40.6	2.9	17.5	10.1	3.6	16				13.2	3.3	17	10.1	3.3	16
	18.7	3.4	17	40.6	2.9	15.5	10	3.6	14				12.2	3.3	17	9.6	3.2	14
	21.9	3	14	33.6	3.4	14	12.6	3.8	14				11.6	3	16	10.2	3.4	16
	22	3.2	19	33.6	3.4	16.5	9.7	3.3	16							10.1	3.1	15
	32.8	3.2	15	47.5	3.3	16	9.7	3.3	16							10.5	3.2	14
	32.8	3.2	15	47.5	3.3	14	8.9	3.6	16							10.4	3.2	14
				45.5	3.2	14	8.9	3.6	16							10.4	3.2	14
				45.5	3.2	16	9.8	3.3	16							10.1	3.3	16
				37.2	3.5	17	9.8	3.4	16							10.2	3.3	15
				37.2	3.5	16	8.7	3.5	16							10.3	3.2	16
				44.1	3.1	17	8.7	3.5	16							10.8	3.2	16
				44.1	3.1	14	9.8	3.4	17							10.9	3.4	17
				42.5	3.3	17	9.6	3.4	16							11.5	3.2	16
				43.2	3.3	14	10	3.8	14							10.9	3.2	16
				41.9	3.2	14	9.6	3.5	14
				41.7	2.9	15	9.8	3.5	15
				28	3.2	15	10	3.8	14
				42.3	3	14	9.8	3.5	16
				14	3	15	9.2	3.4	15
				36.6	3.4	14	8.5	3.7	16
				36.6	3.4	14	11.3	3.6	18
				44.2	3.4	17	11.3	3.6	14
				36	3.5	12.5
				24.9	3.4	15.5
				25.3	3.5	16.5
				38	3.2	16
				38	3.2	16
				38	3.2	14
				38	3.2	15
				34.3	2.9	16
				35	2.9	15
				39.4	2.7	14
* Sample 12 was removed from the dataset due to failed slide preparation.
[truncated: 311 more columns]

## Sheet: TableS3.Morphometry
Table S3. Summary of morphometric measurements in this study compared with earlier measurements.
Strain identifier	Origin	Length (µm)		Width (µm)		Fibula density (10µm)
		Ciftci et al. 2022a	This studyb	Ciftci et al. 2022a	This studyb	Ciftci et al. 2022 a	This studyb
TCC13901	France	19.57 ± 1.72	20.94 ± 2.43	3.53 ± 0.35	3.39 ± 0.21	16.6 ± 1.64	15.82 ± 1.50
TCC13903	France	33.06 ± 11.5	37.84 ± 6.98	3.27 ± 0.35	3.12 ± 0.24	14.59 ± 1.4	15.00 ± 1.31
TCC523	Réunion	10.33 ± 0.41	9.63 ± 0.88	3.33 ± 0.21	3.45 ± 0.17	16.14 ± 1.13	16.90 ± 1.77
TCC641	Luxembourg	13.15 ± 0.77	12.70 ± 1.14	3.56 ± 0.39	3.91 ± 0.21	14.23 ± 1.31	13.51 ± 1.51
TCC852	Portugal	12.8 ± 1.17	11.24 ± 1.57	3.15 ± 0.35	3.12 ± 0.17	16.78 ± 1.53	17.15 ± 1.30
TCC907	UK	20.23 ± 2.6	10.57 ± 1.21	3.58 ± 0.27	3.31 ± 0.15	16.89 ± 1.54	15.64 ± 1.14
a SEM measurements
b LM measurements.

## Sheet: TableS4.NeubauerCounts
Table S4. Light microscopy cell counts of monoclonal samples for the preparation of mixed (mock and calibration) samples.
Strain	Sample	Replicate	Square 1	Square 2	Square 3	Square 4	Square 5	Square 6	Square 7	Square 8	Square Avg.	Cell conc. (million/ml)	Total cells/sample in 2 ml	Total cells/strain
TCC13901	TCC13901-1	1	53	92	97	54	67	94	74	72	75.375	753750	2.22583e+06	9082500
TCC13901	TCC13901-1	2	114	88	109	130	156	144	120	113	121.75	1217500
TCC13901	TCC13901-1	3	130	136	82	105	166	181	121	173	136.75	1367500
TCC13901	TCC13901-6	1	102	75	120	162	116	113	140	124	119	1190000	2.64667e+06
TCC13901	TCC13901-6	2	97	169	143	129	131	133	112	106	127.5	1275000
TCC13901	TCC13901-6	3	139	163	155	187	124	151	153	132	150.5	1505000
TCC13901	TCC13901-7	1	229	199	286	194	206	212	246	128	212.5	2125000	4210000
TCC13901	TCC13901-7	2	247	193	183	186	244	184	202	207	205.75	2057500
TCC13901	TCC13901-7	3	212	184	243	261	231	192	198	185	213.25	2132500
TCC13903	TCC13903-5	1	130	108	132	170	135	72	103	94	118	1180000	2.28333e+06	6140000
TCC13903	TCC13903-5	2	86	120	70	110	106	81	97	97	95.875	958750
TCC13903	TCC13903-5	3	139	118	125	140	126	140	95	146	128.625	1286250
TCC13903	TCC13903-3	1	95	104	52	64	94	93	120	101	90.375	903750	1.72833e+06
TCC13903	TCC13903-3	2	84	112	67	88	51	99	97	87	85.625	856250
TCC13903	TCC13903-3	3	82	81	82	70	93	91	87	80	83.25	832500
TCC13903	TCC13903-6	1	90	131	117	132	98	81	129	95	109.125	1091250	2.12833e+06
TCC13903	TCC13903-6	2	133	115	101	109	87	91	129	95	107.5	1075000
TCC13903	TCC13903-6	3	107	112	87	87	109	108	91	120	102.625	1026250
TCC523	TCC523-1	1	93	82	102	77	103	77	85	84	87.875	878750	1.79583e+06	8.70417e+06
TCC523	TCC523-1	2	105	62	108	70	83	134	92	59	89.125	891250
TCC523	TCC523-1	3	108	75	79	114	100	106	84	73	92.375	923750
TCC523	TCC523-2	1	63	112	84	87	85	174	50	70	90.625	906250	1.66417e+06
TCC523	TCC523-2	2	60	78	94	74	95	80	74	50	75.625	756250
TCC523	TCC523-2	3	72	105	74	80	83	102	72	79	83.375	833750
TCC523	TCC523-4	1	183	216	162	169	232	181	229	239	201.375	2013750	4237500
TCC523	TCC523-4	2	258	239	223	155	207	167	185	216	206.25	2062500
TCC523	TCC523-4	3	281	226	241	221	222	245	170	218	228	2280000
TCC523	TCC523-5	1	28	26	45	40	61	61	37	33	41.375	413750	1.00667e+06
TCC523	TCC523-5	2	34	95	36	45	64	38	69	51	54	540000
TCC523	TCC523-5	3	35	64	66	60	59	60	56	45	55.625	556250
TCC641	TCC641-1	1	128	150	131	150	171	179	160	179	156	1560000	3.14917e+06	8.04333e+06
TCC641	TCC641-1	2	150	134	155	159	151	178	158	160	155.625	1556250
TCC641	TCC641-1	3	191	168	160	175	145	161	161	125	160.75	1607500
TCC641	TCC641-3	1	121	151	93	128	117	152	111	127	125	1250000	2.53167e+06
TCC641	TCC641-3	2	109	117	146	133	102	142	98	101	118.5	1185000
TCC641	TCC641-3	3	113	127	158	142	139	139	160	112	136.25	1362500
TCC641	TCC641-4	1	133	120	128	125	137	126	100	104	121.625	1216250	2362500
TCC641	TCC641-4	2	131	121	107	110	164	140	132	124	128.625	1286250
TCC641	TCC641-4	3	105	84	101	136	107	102	98	100	104.125	1041250
TCC852	TCC851-1	1	260	158	236	262	242	261	277	218	239.25	2392500	4352500	1.39667e+07
TCC852	TCC851-1	2	230	159	169	185	217	159	193	174	185.75	1857500
TCC852	TCC851-1	3	206	218	207	249	225	262	209	247	227.875	2278750
TCC852	TCC852_3	1	194	219	189	208	239	163	184	145	192.625	1926250	4.35917e+06
TCC852	TCC852_3	2	212	210	248	248	222	226	217	242	228.125	2281250
TCC852	TCC852_3	3	196	271	222	244	229	276	201	226	233.125	2331250
TCC852	TCC852_5	1	250	293	245	292	253	266	250	259	263.5	2635000	5255000
TCC852	TCC852_5	2	178	157	272	332	229	272	227	218	235.625	2356250
TCC852	TCC852_5	3	294	304	330	310	323	236	271	245	289.125	2891250
TCC907	TCC907-1	1	84	104	140	90	108	139	145	138	118.5	1185000	2257500	6777500
TCC907	TCC907-1	2	140	136	135	109	89	114	122	129	121.75	1217500
TCC907	TCC907-1	3	102	111	96	93	103	113	84	85	98.375	983750
TCC907	TCC907-4	1	82	87	99	109	104	129	103	75	98.5	985000	2.11167e+06
TCC907	TCC907-4	2	153	141	87	101	100	77	101	107	108.375	1083750
TCC907	TCC907-4	3	142	144	105	70	89	133	102	94	109.875	1098750
TCC907	TCC907-2	1	116	117	93	97	90	93	105	98	101.125	1011250	2.40833e+06
TCC907	TCC907-2	2	130	105	168	149	130	139	102	127	131.25	1312500
TCC907	TCC907-2	3	148	142	182	135	132	134	130	128	141.375	1413750
TCC907	TCC907-2	4	124	104	90	98	112	93	101	101	102.875	1028750
TCC907	TCC907-2	5	107	94	90	121	142	113	146	123	117	1170000

## Sheet: TableS5.MockPrep
TableS5. Calculated volumes (microliters) of monoclonal samples containing the required number of cells for the preparation of mixed (mock and calibration) samples.
Strain	Sample	Cells in 2 ml	Conc. (million/ml)	Number of cells required for msGBS setup*
				10000	20000	40000	60000	100000	165000	200000	250000	300000	450000	500000	550000
TCC13901	TCC13901-1	2225833	1.11292e+06	8.9854	17.9708	35.9416	53.9124	89.854	148.259	179.708	224.635	269.562	404.343	449.27	494.197
TCC13901	TCC13901-6	2646667	1.32333e+06	7.55667	15.1133	30.2267	30.2267	75.5667	124.685	151.133	188.917	226.7	340.05	377.834	415.617
TCC13901	TCC13901-7	4210000	2105000	4.75059	9.50119	19.0024	19.0024	47.5059	78.3848	95.0119	118.765	142.518	213.777	237.53	261.283
TCC13903	TCC13903-5	2283333	1.14167e+06	8.75913	17.5183	35.0365	35.0365	87.5913	144.526	175.183	218.978	262.774	394.161	437.956	481.752
TCC13903	TCC13903-3	1728333	864166	11.5718	23.1437	46.2874	46.2874	115.718	190.935	231.437	289.296	347.155	520.733	578.592	636.451
TCC13903	TCC13903-6	2128333	1.06417e+06	9.39703	18.7941	37.5881	37.5881	93.9703	155.051	187.941	234.926	281.911	422.866	469.851	516.836
TCC523	TCC523-1	1795833	897916	11.1369	22.2738	44.5476	44.5476	111.369	183.759	222.738	278.422	334.107	501.16	556.845	612.529
TCC523	TCC523-2	1664167	832084	12.018	24.036	48.0721	48.0721	120.18	198.297	240.36	300.451	360.541	540.811	600.901	660.991
TCC523	TCC523-4	4237500	2118750	4.71976	9.43953	18.8791	18.8791	47.1976	77.8761	94.3953	117.994	141.593	212.389	235.988	259.587
TCC523	TCC523-5	1006667	503334	19.8675	39.7351	79.4702	79.4702	198.675	327.814	397.351	496.689	596.026	894.039	993.377	1092.71
TCC641	TCC641-1	3149167	1.57458e+06	6.35089	12.7018	25.4035	25.4035	63.5089	104.79	127.018	158.772	190.527	285.79	317.544	349.299
TCC641	TCC641-3	2531667	1.26583e+06	7.89993	15.7999	31.5997	31.5997	78.9993	130.349	157.999	197.498	236.998	355.497	394.997	434.496
TCC641	TCC641-4	2362500	1181250	8.46561	16.9312	33.8624	33.8624	84.6561	139.683	169.312	211.64	253.968	380.952	423.28	465.608
TCC852	TCC852-1	4352500	2176250	4.59506	9.19012	18.3802	18.3802	45.9506	75.8185	91.9012	114.877	137.852	206.778	229.753	252.728
TCC852	TCC852-3	4359167	2.17958e+06	4.58803	9.17607	18.3521	18.3521	45.8803	75.7025	91.7607	114.701	137.641	206.461	229.402	252.342
TCC852	TCC852-5	5255000	2627500	3.8059	7.6118	15.2236	15.2236	38.059	62.7973	76.118	95.1475	114.177	171.265	190.295	209.324
TCC907	TCC907-1	2257500	1128750	8.85936	17.7187	35.4374	35.4374	88.5936	146.179	177.187	221.484	265.781	398.671	442.968	487.265
TCC907	TCC907-4	2111667	1.05583e+06	9.47119	18.9424	37.8848	37.8848	94.7119	156.275	189.424	236.78	284.136	426.204	473.56	520.915
TCC907	TCC907-2	2408333	1.20417e+06	8.3045	16.609	33.218	33.218	83.045	137.024	166.09	207.612	249.135	373.702	415.225	456.747
*Values under this column in the table show the volumes in microliters that contain the required number of cells (10.000 - 550.000)

## Sheet: TableS6.CellAbundance
Table S6. Estimated number of cells in calibration and mock samples based on Neubauer counts.
Samples	TCC13901	TCC13903	TCC523	TCC641	TCC852	TCC907	Total cells/sample
Calibration_1	165	165	165	165	165	165	990
Calibration_2	165	165	165	165	165	165	990
Calibration_3	165	165	165	165	165	165	990
Calibration_4	165	165	165	165	165	165	990
Calibration_5	165	165	165	165	165	165	990
Mock _1	20	550	250	60	120	0	1.000.000
Mock _2	0	20	550	250	60	120	1.000.000
Mock _3	120	0	20	550	250	60	1.000.000
Mock _4	60	120	0	20	550	250	1.000.000
Mock _5	250	60	120	0	20	550	1.000.000
Mock _6	550	250	60	120	0	20	1.000.000
Mock _7	250	550	120	60	20	0	1.000.000
Mock _8	550	20	60	250	0	120	1.000.000
Mock _9	20	0	250	550	120	60	1.000.000
Mock _10	0	120	550	20	60	250	1.000.000
Mock _11	120	60	20	0	250	550	1.000.000
Mock _12	60	250	0	120	550	20	1.000.000
Mock _13	40	10	0	300	450	200	1.000.000
Mock _14	300	0	200	450	10	40	1.000.000
Mock _15	450	200	40	10	0	300	1.000.000
Mock _16	10	40	300	0	200	450	1.000.000
Mock _17	0	300	450	200	40	10	1.000.000
Mock _18	200	450	10	40	300	0	1.000.000
Mock _19	500	500	0	0	0	0	1.000.000
Mock _20	0	0	500	500	0	0	1.000.000
Mock _21	0	0	0	0	500	500	1.000.000
Mock _22	60	0	300	0	500	0	860
Mock_23	500	0	0	300	0	60	860
Mock_24	0	0	80	60	350	0	490
Mock_25	0	0	0	0	500	0	500
Total cells/strain	4.885.000	4.325.000	4.705.000	4.685.000	6.175.000	4.885.000	28.660.000

## Sheet: TableS7.RelAbunEstimates
Table S7. Expected and observed relative abundance estimates for mock samples using GBS and LM methods.
Sample	Strain	Method	Relative_abundance
Mock_1	TCC13901	Expected	0.04
Mock_1	TCC523	Expected	0.56
Mock_1	TCC641	Expected	0.13
Mock_1	TCC852	Expected	0.27
Mock_1	TCC907	Expected	0
Mock_1	TCC13901	GBS	NA
Mock_1	TCC523	GBS	NA
Mock_1	TCC641	GBS	NA
Mock_1	TCC852	GBS	NA
Mock_1	TCC907	GBS	NA
Mock_1	TCC13901	LM	0.17
Mock_1	TCC523	LM	0.34
Mock_1	TCC641	LM	0.06
Mock_1	TCC852	LM	0.1
Mock_1	TCC907	LM	0.32
Mock_10	TCC13901	Expected	0
Mock_10	TCC523	Expected	0.63
Mock_10	TCC641	Expected	0.02
Mock_10	TCC852	Expected	0.07
Mock_10	TCC907	Expected	0.28
Mock_10	TCC13901	GBS	0.02
Mock_10	TCC523	GBS	0.61
Mock_10	TCC641	GBS	0.12
Mock_10	TCC852	GBS	0.18
Mock_10	TCC907	GBS	0.07
Mock_10	TCC13901	LM	0.329787
Mock_10	TCC523	LM	0.191489
Mock_10	TCC641	LM	0.0478723
Mock_10	TCC852	LM	0.175532
Mock_10	TCC907	LM	0.255319
Mock_11	TCC13901	Expected	0.13
Mock_11	TCC523	Expected	0.02
Mock_11	TCC641	Expected	0
Mock_11	TCC852	Expected	0.27
Mock_11	TCC907	Expected	0.59
Mock_11	TCC13901	GBS	NA
Mock_11	TCC523	GBS	NA
Mock_11	TCC641	GBS	NA
Mock_11	TCC852	GBS	NA
Mock_11	TCC907	GBS	NA
Mock_11	TCC13901	LM	0.814433
Mock_11	TCC523	LM	0.0360825
Mock_11	TCC641	LM	0
Mock_11	TCC852	LM	0.134021
Mock_11	TCC907	LM	0.0154639
Mock_12	TCC13901	Expected	0.08
Mock_12	TCC523	Expected	0
Mock_12	TCC641	Expected	0.16
Mock_12	TCC852	Expected	0.73
Mock_12	TCC907	Expected	0.03
Mock_12	TCC13901	GBS	0.03
Mock_12	TCC523	GBS	0
Mock_12	TCC641	GBS	0.04
Mock_12	TCC852	GBS	0.89
Mock_12	TCC907	GBS	0.04
Mock_12	TCC13901	LM	NA
Mock_12	TCC523	LM	NA
Mock_12	TCC641	LM	NA
Mock_12	TCC852	LM	NA
Mock_12	TCC907	LM	NA
Mock_13	TCC13901	Expected	0.040404
Mock_13	TCC523	Expected	0
Mock_13	TCC641	Expected	0.30303
Mock_13	TCC852	Expected	0.454545
Mock_13	TCC907	Expected	0.20202
Mock_13	TCC13901	GBS	0.00580934
Mock_13	TCC523	GBS	0.0246296
Mock_13	TCC641	GBS	0.115794
Mock_13	TCC852	GBS	0.798171
Mock_13	TCC907	GBS	0.0555966
Mock_13	TCC13901	LM	0.232323
Mock_13	TCC523	LM	0.0454545
Mock_13	TCC641	LM	0.237374
Mock_13	TCC852	LM	0.449495
Mock_13	TCC907	LM	0.0353535
Mock_14	TCC13901	Expected	0.3
Mock_14	TCC523	Expected	0.2
Mock_14	TCC641	Expected	0.45
Mock_14	TCC852	Expected	0.01
Mock_14	TCC907	Expected	0.04
Mock_14	TCC13901	GBS	0.16
Mock_14	TCC523	GBS	0.53
Mock_14	TCC641	GBS	0.08
Mock_14	TCC852	GBS	0.09
Mock_14	TCC907	GBS	0.14
Mock_14	TCC13901	LM	0.29
Mock_14	TCC523	LM	0.1
Mock_14	TCC641	LM	0.27
Mock_14	TCC852	LM	0.21
Mock_14	TCC907	LM	0.13
Mock_15	TCC13901	Expected	0.56
Mock_15	TCC523	Expected	0.05
Mock_15	TCC641	Expected	0.01
Mock_15	TCC852	Expected	0
Mock_15	TCC907	Expected	0.38
Mock_15	TCC13901	GBS	0.145864
Mock_15	TCC523	GBS	0.0745658
Mock_15	TCC641	GBS	0.0140121
Mock_15	TCC852	GBS	0.00416925
Mock_15	TCC907	GBS	0.761389
Mock_15	TCC13901	LM	0.763158
Mock_15	TCC523	LM	0.0657895
Mock_15	TCC641	LM	0.0460526
Mock_15	TCC852	LM	0
Mock_15	TCC907	LM	0.125
Mock_16	TCC13901	Expected	0.01
Mock_16	TCC523	Expected	0.31
Mock_16	TCC641	Expected	0
Mock_16	TCC852	Expected	0.21
Mock_16	TCC907	Expected	0.47
Mock_16	TCC13901	GBS	0
Mock_16	TCC523	GBS	0.06
Mock_16	TCC641	GBS	0
Mock_16	TCC852	GBS	0.28
Mock_16	TCC907	GBS	0.66
Mock_16	TCC13901	LM	0.32
Mock_16	TCC523	LM	0.13
Mock_16	TCC641	LM	0
Mock_16	TCC852	LM	0.35
Mock_16	TCC907	LM	0.2
Mock_17	TCC13901	Expected	0
Mock_17	TCC523	Expected	0.64
Mock_17	TCC641	Expected	0.29
Mock_17	TCC852	Expected	0.06
Mock_17	TCC907	Expected	0.01
Mock_17	TCC13901	GBS	0.0742362
Mock_17	TCC523	GBS	0.446087
Mock_17	TCC641	GBS	0.184821
Mock_17	TCC852	GBS	0.180641
Mock_17	TCC907	GBS	0.114214
Mock_17	TCC13901	LM	0.0568182
Mock_17	TCC523	LM	0.142045
Mock_17	TCC641	LM	0.136364
Mock_17	TCC852	LM	0.357955
Mock_17	TCC907	LM	0.306818
Mock_18	TCC13901	Expected	0.36
Mock_18	TCC523	Expected	0.02
Mock_18	TCC641	Expected	0.07
Mock_18	TCC852	Expected	0.55
Mock_18	TCC907	Expected	0
Mock_18	TCC13901	GBS	0.0844788
Mock_18	TCC523	GBS	0.013737
Mock_18	TCC641	GBS	0.0189981
Mock_18	TCC852	GBS	0.873398
Mock_18	TCC907	GBS	0.00938807
Mock_18	TCC13901	LM	0.38
Mock_18	TCC523	LM	0.17
Mock_18	TCC641	LM	0.1
Mock_18	TCC852	LM	0.27
Mock_18	TCC907	LM	0.08
Mock_19	TCC13901	Expected	1
Mock_19	TCC523	Expected	0
Mock_19	TCC641	Expected	0
Mock_19	TCC852	Expected	0
Mock_19	TCC907	Expected	0
Mock_19	TCC13901	GBS	0.867796
Mock_19	TCC523	GBS	0.0020155
Mock_19	TCC641	GBS	0.108172
Mock_19	TCC852	GBS	0.00564195
Mock_19	TCC907	GBS	0.0163754
Mock_19	TCC13901	LM	1
Mock_19	TCC523	LM	0
Mock_19	TCC641	LM	0
Mock_19	TCC852	LM	0
Mock_19	TCC907	LM	0
Mock_2	TCC13901	Expected	0
Mock_2	TCC523	Expected	0.56
Mock_2	TCC641	Expected	0.26
Mock_2	TCC852	Expected	0.06
Mock_2	TCC907	Expected	0.12
Mock_2	TCC13901	GBS	0
Mock_2	TCC523	GBS	0.76
Mock_2	TCC641	GBS	0.14
Mock_2	TCC852	GBS	0.03
Mock_2	TCC907	GBS	0.07
Mock_2	TCC13901	LM	0.24
Mock_2	TCC523	LM	0.12
Mock_2	TCC641	LM	0.12
Mock_2	TCC852	LM	0.2
Mock_2	TCC907	LM	0.32
Mock_20	TCC13901	Expected	0
Mock_20	TCC523	Expected	0.5
Mock_20	TCC641	Expected	0.5
Mock_20	TCC852	Expected	0
Mock_20	TCC907	Expected	0
Mock_20	TCC13901	GBS	0
Mock_20	TCC523	GBS	0.6
Mock_20	TCC641	GBS	0.27
Mock_20	TCC852	GBS	0.04
Mock_20	TCC907	GBS	0.09
Mock_20	TCC13901	LM	0
Mock_20	TCC523	LM	0.445
Mock_20	TCC641	LM	0.4
Mock_20	TCC852	LM	0.12
Mock_20	TCC907	LM	0.035
Mock_21	TCC13901	Expected	0
Mock_21	TCC523	Expected	0
Mock_21	TCC641	Expected	0
Mock_21	TCC852	Expected	0.5
Mock_21	TCC907	Expected	0.5
Mock_21	TCC13901	GBS	0
Mock_21	TCC523	GBS	0.04
Mock_21	TCC641	GBS	0.3
Mock_21	TCC852	GBS	0.49
Mock_21	TCC907	GBS	0.17
Mock_21	TCC13901	LM	0.65
Mock_21	TCC523	LM	0
Mock_21	TCC641	LM	0
Mock_21	TCC852	LM	0.19
Mock_21	TCC907	LM	0.16
Mock_22	TCC13901	Expected	0.07
Mock_22	TCC523	Expected	0.35
Mock_22	TCC641	Expected	0
Mock_22	TCC852	Expected	0.58
Mock_22	TCC907	Expected	0
Mock_22	TCC13901	GBS	0
Mock_22	TCC523	GBS	0.21
Mock_22	TCC641	GBS	0.01
Mock_22	TCC852	GBS	0.78
Mock_22	TCC907	GBS	0
Mock_22	TCC13901	LM	0.61
Mock_22	TCC523	LM	0
Mock_22	TCC641	LM	0.39
Mock_22	TCC852	LM	0
Mock_22	TCC907	LM	0
Mock_23	TCC13901	Expected	0.58
Mock_23	TCC523	Expected	0
Mock_23	TCC641	Expected	0.35
Mock_23	TCC852	Expected	0
Mock_23	TCC907	Expected	0.07
Mock_23	TCC13901	GBS	0.13905
Mock_23	TCC523	GBS	0.0367945
Mock_23	TCC641	GBS	0.275897
Mock_23	TCC852	GBS	0.457351
Mock_23	TCC907	GBS	0.090907
Mock_23	TCC13901	LM	0.055
Mock_23	TCC523	LM	0.055
Mock_23	TCC641	LM	0.015
Mock_23	TCC852	LM	0.825
Mock_23	TCC907	LM	0.05
Mock_24	TCC13901	Expected	0
Mock_24	TCC523	Expected	0.1633
Mock_24	TCC641	Expected	0.1224
Mock_24	TCC852	Expected	0.7143
Mock_24	TCC907	Expected	0
Mock_24	TCC13901	GBS	0.02
Mock_24	TCC523	GBS	0.22
Mock_24	TCC641	GBS	0.19
Mock_24	TCC852	GBS	0.55
Mock_24	TCC907	GBS	0.02
Mock_24	TCC13901	LM	0
Mock_24	TCC523	LM	0.155
Mock_24	TCC641	LM	0.2
Mock_24	TCC852	LM	0.515
Mock_24	TCC907	LM	0.13
Mock_25	TCC13901	Expected	0
Mock_25	TCC523	Expected	0
Mock_25	TCC641	Expected	0
Mock_25	TCC852	Expected	1
Mock_25	TCC907	Expected	0
Mock_25	TCC13901	GBS	0.05
Mock_25	TCC523	GBS	0.06
Mock_25	TCC641	GBS	0.06
Mock_25	TCC852	GBS	0.8
Mock_25	TCC907	GBS	0.03
Mock_25	TCC13901	LM	0
Mock_25	TCC523	LM	0.125
Mock_25	TCC641	LM	0.01
Mock_25	TCC852	LM	0.865
Mock_25	TCC907	LM	0
Mock_3	TCC13901	Expected	0.12
Mock_3	TCC523	Expected	0.02
Mock_3	TCC641	Expected	0.55
Mock_3	TCC852	Expected	0.25
Mock_3	TCC907	Expected	0.06
Mock_3	TCC13901	GBS	0.14
Mock_3	TCC523	GBS	0.06
Mock_3	TCC641	GBS	0.38
Mock_3	TCC852	GBS	0.29
Mock_3	TCC907	GBS	0.13
Mock_3	TCC13901	LM	0.298
Mock_3	TCC523	LM	0.02
Mock_3	TCC641	LM	0.338
Mock_3	TCC852	LM	0.227
Mock_3	TCC907	LM	0.116
Mock_4	TCC13901	Expected	0.07
Mock_4	TCC523	Expected	0
Mock_4	TCC641	Expected	0.02
Mock_4	TCC852	Expected	0.63
Mock_4	TCC907	Expected	0.28
Mock_4	TCC13901	GBS	0.05
Mock_4	TCC523	GBS	0
Mock_4	TCC641	GBS	0.21
Mock_4	TCC852	GBS	0.62
Mock_4	TCC907	GBS	0.12
Mock_4	TCC13901	LM	0.43
Mock_4	TCC523	LM	0
Mock_4	TCC641	LM	0.02
Mock_4	TCC852	LM	0.42
Mock_4	TCC907	LM	0.13
Mock_5	TCC13901	Expected	0.27
Mock_5	TCC523	Expected	0.13
Mock_5	TCC641	Expected	0
Mock_5	TCC852	Expected	0.02
Mock_5	TCC907	Expected	0.58
Mock_5	TCC13901	GBS	0.13
Mock_5	TCC523	GBS	0.14
Mock_5	TCC641	GBS	0.27
Mock_5	TCC852	GBS	0.13
Mock_5	TCC907	GBS	0.33
Mock_5	TCC13901	LM	0.86
Mock_5	TCC523	LM	0.05
Mock_5	TCC641	LM	0
Mock_5	TCC852	LM	0.03
Mock_5	TCC907	LM	0.06
Mock_6	TCC13901	Expected	0.73
Mock_6	TCC523	Expected	0.08
Mock_6	TCC641	Expected	0.16
Mock_6	TCC852	Expected	0
Mock_6	TCC907	Expected	0.03
Mock_6	TCC13901	GBS	0.82
Mock_6	TCC523	GBS	0.05
Mock_6	TCC641	GBS	0.09
Mock_6	TCC852	GBS	0.01
Mock_6	TCC907	GBS	0.03
Mock_6	TCC13901	LM	0.86
Mock_6	TCC523	LM	0.01
Mock_6	TCC641	LM	0.1
Mock_6	TCC852	LM	0.02
Mock_6	TCC907	LM	0.01
Mock_7	TCC13901	Expected	0.56
Mock_7	TCC523	Expected	0.27
Mock_7	TCC641	Expected	0.13
Mock_7	TCC852	Expected	0.04
Mock_7	TCC907	Expected	0
Mock_7	TCC13901	GBS	0.47
Mock_7	TCC523	GBS	0.12
Mock_7	TCC641	GBS	0.1
Mock_7	TCC852	GBS	0.25
Mock_7	TCC907	GBS	0.06
Mock_7	TCC13901	LM	0.55
Mock_7	TCC523	LM	0.21
Mock_7	TCC641	LM	0.04
Mock_7	TCC852	LM	0.01
Mock_7	TCC907	LM	0.19
Mock_8	TCC13901	Expected	0.56
Mock_8	TCC523	Expected	0.06
Mock_8	TCC641	Expected	0.26
Mock_8	TCC852	Expected	0
Mock_8	TCC907	Expected	0.12
Mock_8	TCC13901	GBS	0.21
Mock_8	TCC523	GBS	0.29
Mock_8	TCC641	GBS	0.19
Mock_8	TCC852	GBS	0.01
Mock_8	TCC907	GBS	0.3
Mock_8	TCC13901	LM	0.75
Mock_8	TCC523	LM	0.01
Mock_8	TCC641	LM	0.14
Mock_8	TCC852	LM	0.06
Mock_8	TCC907	LM	0.04
Mock_9	TCC13901	Expected	0.02
Mock_9	TCC523	Expected	0.25
Mock_9	TCC641	Expected	0.55
Mock_9	TCC852	Expected	0.12
Mock_9	TCC907	Expected	0.06
Mock_9	TCC13901	GBS	0.02
Mock_9	TCC523	GBS	0.55
Mock_9	TCC641	GBS	0.26
Mock_9	TCC852	GBS	0.1
Mock_9	TCC907	GBS	0.07
Mock_9	TCC13901	LM	0.085
Mock_9	TCC523	LM	0.05
Mock_9	TCC641	LM	0.32
Mock_9	TCC852	LM	0.365
Mock_9	TCC907	LM	0.18
